# Supplementary material for: The prediction of in-hospital mortality in chronic kidney disease patients with coronary artery disease using machine learning models
Source: Eur J Med Res. 2023 Jan 18;28:33. doi: 10.1186/s40001-023-00995-x (PMC9847092; doi:10.1186/s40001-023-00995-x)
Supplement: Supplementary file 3 — Additional file 3: Table S1 Baseline characteristics of CKD patients with CAD in the external validation set (eICU-CRD). [file 40001_2023_995_MOESM3_ESM.csv]

Supplementary Table 1 Baseline characteristics, vital signs, laboratory results of patients with?CKD and CAD from eICU-CRD database (only factors included in the XGBoost model were exhibited)
		Overall	survivor	non-survivor	P-Value
n		1657	1446	211
age (years)		72.0 [63.0,80.0]	72.0 [63.0,79.0]	74.0 [67.0,82.5]	<0.001
los_icu (day)		2.0 [1.0,4.0]	2.0 [1.0,4.0]	3.0 [2.0,7.0]	<0.001
scr_baseline (mg/dL)		2.0 [1.4,3.9]	2.0 [1.3,3.8]	2.5 [1.8,4.1]	<0.001
eGFR (mL/min/1.73m2)		30.8 [15.2,51.5]	32.4 [15.5,53.3]	24.4 [13.6,35.8]	<0.001
CKDstage, n (%)	1	119 (7.2)	117 (8.1)	2 (0.9)	<0.001
	2	184 (11.1)	172 (11.9)	12 (5.7)
	3	547 (33.0)	474 (32.8)	73 (34.6)
	4	397 (24.0)	335 (23.2)	62 (29.4)
	5	187 (11.3)	155 (10.7)	32 (15.2)
	dialysis	223 (13.5)	193 (13.3)	30 (14.2)
ventricular arrhythmia, n (%)		24 (1.4)	20 (1.4)	4 (1.9)	0.535
cardiac arrest, n (%)		100 (6.0)	55 (3.8)	45 (21.3)	<0.001
CABG, n (%)		151 (9.1)	142 (9.8)	9 (4.3)	0.013
diabetes, n (%)		853 (51.5)	745 (51.5)	108 (51.2)	0.986
ACS, n (%)		1044 (63.0)	898 (62.1)	146 (69.2)	0.055
statin, n (%)		268 (16.2)	236 (16.3)	32 (15.2)	0.745
beta_blocker, n (%)		430 (26.0)	393 (27.2)	37 (17.5)	0.004
warfarin, n (%)		44 (2.7)	37 (2.6)	7 (3.3)	0.681
WBC_max (K/mcL)		12.7 [9.5,17.5]	12.3 [9.2,16.7]	17.9 [13.1,24.5]	<0.001
WBC_min (K/mcL)		7.6 [5.7,9.7]	7.5 [5.6,9.3]	9.4 [6.4,12.3]	<0.001
WBC_mean (K/mcL)		10.0 [7.7,12.8]	9.8 [7.6,12.3]	13.0 [9.9,17.6]	<0.001
hemoglobin_min (g/dL)		9.2 [7.8,11.0]	9.2 [7.9,11.1]	8.9 [7.4,10.1]	0.001
hematocrit_min (%)		28.1 [24.0,33.3]	28.3 [24.0,33.5]	27.4 [22.9,31.4]	0.009
platelet_max (K/mcL)		222.0 [172.0,290.0]	221.5 [172.0,289.0]	231.0 [170.5,291.0]	0.704
platelet_min (K/mcL)		151.0 [111.0,197.0]	153.0 [115.0,198.0]	141.0 [87.0,191.5]	0.002
platelet_mean (K/mcL)		182.5 [142.5,234.5]	183.0 [144.0,233.7]	180.2 [127.4,236.6]	0.214
ALT_max (IU/L)		46.0 [23.0,150.0]	44.0 [22.0,150.0]	59.0 [29.0,157.5]	<0.001
ALT_min (IU/L)		23.0 [15.0,35.0]	22.0 [15.0,34.0]	26.0 [18.0,50.0]	<0.001
ALT_mean (IU/L)		26.0 [17.0,42.3]	25.0 [16.5,39.0]	38.7 [22.5,108.2]	<0.001
AST_max (IU/L)		40.0 [23.0,104.0]	37.0 [23.0,89.8]	82.0 [36.5,295.0]	<0.001
AST_min (IU/L)		25.0 [18.0,46.0]	24.0 [17.0,42.0]	38.0 [20.0,101.0]	<0.001
AST_mean (IU/L)		33.5 [21.5,70.0]	31.6 [21.0,62.0]	67.7 [34.0,205.6]	<0.001
ALP_max (IU/L)		92.0 [70.0,126.0]	91.0 [69.0,122.0]	105.0 [79.5,150.0]	<0.001
ALP_min (IU/L)		76.0 [59.0,102.0]	75.5 [58.0,102.0]	82.0 [63.5,111.0]	0.014
ALP_mean (IU/L)		84.7 [65.0,113.2]	81.7 [64.7,110.2]	94.0 [71.7,127.7]	<0.001
bilirubin_total_max (mg/dL)		0.7 [0.5,1.0]	0.7 [0.5,0.9]	0.9 [0.5,1.5]	<0.001
bilirubin_total_min (mg/dL)		0.5 [0.4,0.7]	0.5 [0.4,0.7]	0.6 [0.4,0.9]	<0.001
bilirubin_total_mean (mg/dL)		0.6 [0.4,0.8]	0.6 [0.4,0.8]	0.8 [0.5,1.3]	<0.001
creatinine_max (mg/dL)		2.6 [1.6,5.1]	2.4 [1.5,5.0]	3.8 [2.6,5.5]	<0.001
creatinine_min (mg/dL)		1.6 [1.1,2.8]	1.5 [1.1,2.7]	1.9 [1.3,2.9]	<0.001
creatinine_mean (mg/dL)		2.1 [1.3,3.9]	1.9 [1.3,3.8]	2.8 [2.1,4.0]	<0.001
BUN_max (mg/dL)		48.0 [30.0,70.0]	46.0 [28.2,67.0]	64.0 [47.0,88.5]	<0.001
BUN_min (mg/dL)		25.0 [16.0,37.0]	24.0 [15.2,35.0]	33.0 [22.5,48.0]	<0.001
BUN_mean (mg/dL)		37.0 [23.9,52.2]	35.4 [22.7,50.2]	48.3 [36.4,67.2]	<0.001
potassium_min (mmol/L)		3.7 [3.3,4.1]	3.7 [3.4,4.1]	3.6 [3.3,4.1]	0.205
potassium_mean (mmol/L)		4.2 [3.9,4.6]	4.2 [3.9,4.5]	4.4 [4.0,4.7]	0.001
sodium_max (mmol/L)		140.0 [138.0,143.0]	140.0 [138.0,143.0]	142.0 [138.0,145.0]	<0.001
sodium_min (mmol/L)		134.0 [132.0,137.0]	135.0 [132.0,137.0]	133.0 [130.0,137.0]	0.001
sodium_mean (mmol/L)		137.5 [135.2,139.7]	137.5 [135.3,139.5]	137.5 [134.7,140.4]	0.733
calcium_min (mg/dL)		8.2 [7.6,8.6]	8.2 [7.7,8.7]	7.8 [7.2,8.4]	<0.001
calcium_mean (mg/dL)		8.6 [8.2,8.9]	8.6 [8.2,9.0]	8.4 [7.9,8.8]	<0.001
phosphate_max (mg/dL)		4.1 [3.2,5.4]	4.0 [3.2,5.1]	5.7 [4.2,7.2]	<0.001
phosphate_min (mg/dL)		3.2 [2.4,4.2]	3.2 [2.4,4.1]	3.5 [2.3,5.0]	0.013
phosphate_mean (mg/dL)		3.7 [2.9,4.6]	3.5 [2.9,4.5]	4.2 [3.5,5.9]	<0.001
INR_max		1.4 [1.1,3.4]	1.3 [1.1,3.4]	1.6 [1.2,3.6]	<0.001
INR_min		1.1 [1.0,1.3]	1.1 [1.0,1.3]	1.2 [1.1,1.4]	<0.001
INR_mean		1.1 [1.0,1.4]	1.1 [1.0,1.3]	1.3 [1.1,1.6]	<0.001
PT_max (seconds)		41.0 [28.0,83.0]	38.0 [27.3,74.0]	66.0 [36.6,168.6]	<0.001
PT_min (seconds)		1.2 [1.1,1.5]	1.2 [1.0,1.5]	1.3 [1.1,1.7]	<0.001
PT_mean (seconds)		20.6 [14.4,33.7]	19.5 [14.0,32.1]	29.3 [18.1,55.4]	<0.001
PTT_max (seconds)		36.4 [29.4,60.9]	36.0 [29.0,58.9]	41.1 [32.6,72.1]	0.001
PTT_min (seconds)		29.7 [26.0,34.6]	29.6 [26.0,34.4]	31.0 [26.6,37.8]	0.007
PTT_mean (seconds)		34.5 [28.9,47.6]	34.0 [28.6,47.1]	37.8 [31.4,53.2]	<0.001
glucose_max (mg/dL)		222.0 [154.0,311.0]	217.0 [153.0,301.8]	258.0 [183.0,364.5]	<0.001
glucose_min (mg/dL)		87.0 [68.0,102.0]	86.5 [70.0,101.0]	87.0 [61.0,116.0]	0.928
glucose_mean (mg/dL)		138.0 [116.0,169.0]	135.9 [114.5,166.6]	151.2 [126.9,190.0]	<0.001
SOFA		6.0 [4.0,8.0]	6.0 [4.0,7.0]	8.0 [6.0,10.0]	<0.001
weight_max (kg)		83.4 [70.6,99.8]	83.8 [70.7,100.0]	80.4 [70.0,97.6]	0.172
weight_mean (kg)		82.1 [69.8,98.5]	82.6 [69.9,99.0]	79.5 [69.5,95.4]	0.141
sbp_max (mmHg)		157.0 [137.0,180.0]	158.0 [138.0,180.0]	150.0 [132.0,177.0]	0.011
sbp_min (mmHg)		89.0 [76.0,104.0]	91.0 [78.0,106.0]	73.0 [59.0,84.0]	<0.001
sbp_mean (mmHg)		121.2 [110.0,134.9]	122.9 [111.6,136.5]	110.0 [99.6,121.7]	<0.001
dbp_max (mmHg)		93.0 [80.0,108.0]	93.0 [79.2,107.0]	95.0 [82.5,112.0]	0.05
dbp_min (mmHg)		43.0 [35.0,53.0]	44.0 [37.0,54.0]	35.0 [28.0,44.5]	<0.001
dbp_mean (mmHg)		63.8 [56.8,70.6]	64.1 [57.1,71.0]	60.6 [54.5,66.9]	<0.001
mbp_max (mmHg)		107.0 [94.0,122.0]	108.0 [94.0,122.0]	106.0 [93.0,121.0]	0.616
mbp_min (mmHg)		57.0 [49.0,67.0]	58.0 [50.0,68.0]	47.0 [38.0,56.5]	<0.001
mbp_mean (mmHg)		78.2 [70.6,86.9]	79.4 [71.3,87.6]	72.5 [66.9,81.2]	<0.001
HR_max (beats/minute)		104.0 [91.0,123.0]	102.0 [89.0,120.0]	119.0 [103.0,139.5]	<0.001
HR_min (beats/minute)		62.0 [55.0,70.0]	62.0 [56.0,70.0]	61.0 [51.5,72.0]	0.601
HR_mean (beats/minute)		80.5 [71.9,89.2]	79.5 [71.3,87.9]	87.5 [77.6,96.2]	<0.001
spo2_min		90.0 [84.0,93.0]	90.0 [86.0,93.0]	82.0 [69.0,90.0]	<0.001
spo2_mean		96.7 [95.4,97.9]	96.7 [95.5,97.8]	96.5 [94.8,98.0]	0.182
